# Supplementary material for: Effects of Biological Nitrogen Metabolism on Glufosinate-Susceptible and -Resistant Goosegrass (Eleusine indica L.)
Source: Int J Mol Sci. 2023 Sep 7;24(18):13791. doi: 10.3390/ijms241813791 (PMC10531271; doi:10.3390/ijms241813791)
Supplement: Supplementary file 1 [file ijms-24-13791-s001.zip]

Archive with 1 entries (1 files):
- ijms-2531222-supplementary.pdf
